# Supplementary material for: A Study on the Mechanism of Cellulose Nanocrystals to Enhance the Stability of Hydrophobic Phthalocyanine Green in Water and the Functional Characteristics of Colour Pastes
Source: Molecules. 2025 Jan 15;30(2):327. doi: 10.3390/molecules30020327 (PMC11767406; doi:10.3390/molecules30020327)
Supplement: Supplementary file 1 [file molecules-30-00327-s001.zip]

Archive with 1 entries (1 files):
- molecules-3337432-supplementary.pdf
